# Supplementary material for: Oviposition Deterrents from Extracts of Eryngium foetidum Against Potato Tuber Moth Phthorimaea operculella Zeller (Lepidoptera: Gelechiidae)
Source: Insects. 2025 Feb 4;16(2):158. doi: 10.3390/insects16020158 (PMC11855822; doi:10.3390/insects16020158)
Supplement: Supplementary file 1 [file insects-16-00158-s001.zip]

Archive with 1 entries (1 files):
- insects-3428840-supplementary.pdf
